# Supplementary material for: Intercontinental Gut Microbiome Variances in IBD
Source: Int J Mol Sci. 2022 Sep 17;23(18):10868. doi: 10.3390/ijms231810868 (PMC9506019; doi:10.3390/ijms231810868)
Supplement: Supplementary file 1 [file ijms-23-10868-s001.zip]

Archive with 8 entries (7 files):
- ijms-1914741-supplementary/
- ijms-1914741-supplementary/Supplementary_FigS1.png
- ijms-1914741-supplementary/Supplementary_FigS2.png
- ijms-1914741-supplementary/supplementary_tableS1.pdf
- ijms-1914741-supplementary/supplementary_tableS2.pdf
- ijms-1914741-supplementary/supplementary_tableS3.pdf
- ijms-1914741-supplementary/supplementary_tableS4.pdf
- ijms-1914741-supplementary/supplementary_tableS5.pdf
